# Supplementary material for: Assessing the impact of bacterial heterogeneity on bacteriophage population dynamics
Source: J Pharmacokinet Pharmacodyn. 2026 Mar 9;53(2):15. doi: 10.1007/s10928-026-10025-y (PMC12971858; doi:10.1007/s10928-026-10025-y)
Supplement: Supplementary file 1 — (zip 18 KB) [file 10928_2026_10025_MOESM1_ESM.zip]

Archive with 7 entries (7 files):
- run_DDDE.py
- run_DDDE_RK4.py
- compare_dist_3ways.py
- compare_models.py
- Euler_RK_comparison.py
- example_plots.py
- param_gen.py
