# Supplementary material for: Assessing the impact of bacterial heterogeneity on bacteriophage population dynamics
Source: J Pharmacokinet Pharmacodyn. 2026 Mar 9;53(2):15. doi: 10.1007/s10928-026-10025-y (PMC12971858; doi:10.1007/s10928-026-10025-y)
Supplement: Supplementary file 1 — (zip 18 KB) [file 10928_2026_10025_MOESM1_ESM.zip › run_DDDE.py]

# -*- coding: utf-8 -*-
"""
@author: Massinissa Beldjenna
"""

import math
import numpy as np
import time
from scipy.stats import norm
from scipy.stats import lognorm
from scipy.stats import gamma

## Solve the full DDDE model
def distributed(rsd_tau, param, init, tmax, dt, distlat, fixedlat = -1, distburst = 2, stop_thresh = -1): 

    # Define simulation parameters    

    [K_C, r, wu, wi, wv, tau0, tau_min, bavg, bgr, lag, btau50, phi0, V50] = param
    [u0, v0] = init
            
    # Range of the integration in the convolution calculation
    
    ind_conv = int(10 * tau0 / dt)
    # ind_conv = int(tmax / dt)
        
    runtime = time.time()
    
    # Define the correlation between burst size and latent period
        
    if distburst == 0: # Fixed burst size
        burst_size = [1 for i in range(0,round(tmax/dt)+1)]
        
    if distburst == 1: # Linear burst size
        burst_size = [max(i*dt - lag, 0) for i in range(0,round(tmax/dt)+1)]
                
    if distburst == 2: # Phenomenological burst size
        burst_size = [(1 - np.exp(-bgr*(max(i*dt - lag, 0))))/(np.exp(bgr*(btau50-i*dt)) + 1 - 2*np.exp(-bgr*(i*dt - lag))) for i in range(0,round(tmax/dt)+1)]
    
    # Define the distribution of the latent period
                    
    if distlat == 0: # Normal
        def newton_raphson(target_mean, target_sd, tau_min, step_df, tol): # Newton Raphson used to correct the truncated normal distribution 
            def func(alpha, target_mean, target_sd, tau_min):   
                Z = 1 - norm.cdf(alpha)
                phi = norm.pdf(alpha)
                mu = (Z * alpha * target_mean - phi * tau_min)/(Z * alpha - phi)
                sigma = (tau_min - mu) / alpha            
                sd = sigma * np.sqrt(1 + alpha * phi / Z - (phi/Z)**2)
                sd_err = sd - target_sd
                return(sd_err)
            
            def test(err, tol):
                return( np.abs(err) > tol )
            
            alpha = (tau_min - target_mean) / target_sd
            f = func(alpha, target_mean, target_sd, tau_min)
            
            
            nb_test = 0
            
            while test(f, tol):
                if nb_test >= 1e4:
                    alpha = (tau_min - target_mean) / target_sd
                    print("Newton Raphson not converging.")
                    raise Exception("Newton Raphson not converging")
                df = (func(alpha + step_df, target_mean, target_sd, tau_min) - f)/step_df
                alpha -= f/df
                f = func(alpha, target_mean, target_sd, tau_min)
                nb_test += 1
            return(alpha)
    
        alpha = newton_raphson(target_mean = tau0, target_sd = rsd_tau / 100 * tau0, tau_min = tau_min, step_df = 1e-7, tol = 1e-4)
        Z = 1 - norm.cdf(alpha)
        phi = norm.pdf(alpha)
        mu = (Z * alpha * tau0 - phi * tau_min)/(Z * alpha - phi)
        sigma = (tau_min - mu) / alpha    
            
        # temp_dist_tau = round(tau_min/dt) * [0] + [(1/sigma * 1/np.sqrt(2*np.pi) * np.exp(-1/2 * ( (i*dt - mu)/sigma )**2 )) / Z * dt for i in range(round(tau_min/dt),round(tmax/dt)+1)]
        temp_dist_tau = round(tau_min/dt) * [0] + [norm.pdf(x = (i*dt - mu), scale = sigma) / Z * dt for i in range(round(tau_min/dt),round(tmax/dt)+1)]            
        
    if distlat == 1: # Log-normal
        new_rsd_tau = tau0 * rsd_tau / (tau0 - tau_min)
        sigma = np.sqrt(np.log(1 + (new_rsd_tau/100)**2))
        mu = np.log(tau0-tau_min) - (sigma**2)/2
        # temp_dist_tau = (round(tau_min/dt)+1) * [0] + [1/((dt*i-tau_min)*sigma*np.sqrt(2*np.pi)) * np.exp( - ( (np.log(dt*i-tau_min) - mu)**2) / (2 * sigma**2) ) * dt for i in range(round(tau_min/dt)+1,round(tmax/dt)+1)]
        temp_dist_tau = (round(tau_min/dt)+1) * [0] + [lognorm.pdf(x = (dt*i-tau_min), s = sigma, scale = np.exp(mu)) * dt for i in range(round(tau_min/dt)+1,round(tmax/dt)+1)]            
        
    if distlat == 2: # Gamma
        new_rsd_tau = tau0 * rsd_tau / (tau0 - tau_min)
        alpha = (100/new_rsd_tau)**2
        lambd = alpha / (tau0-tau_min)
        # temp_dist_tau = round(tau_min/dt) * [0] + [lambd**alpha  / math.gamma(alpha) * (dt*i-tau_min)**(alpha-1) * np.exp(-lambd*(dt*i-tau_min)) * dt for i in range(round(tau_min/dt),round(tmax/dt)+1)]
        temp_dist_tau = round(tau_min/dt) * [0] + [gamma.pdf(x = (dt*i-tau_min), a = alpha, scale = 1/lambd) * dt for i in range(round(tau_min/dt),round(tmax/dt)+1)]
                
    if distlat == 3: # Erlang
        new_rsd_tau = tau0 * rsd_tau / (tau0 - tau_min)
        n = int(np.round((100/new_rsd_tau)**2))
        k = n/(tau0-tau_min)
        # temp_dist_tau = round(tau_min/dt) * [0] + [k**n  / math.factorial(n-1) * (dt*i-tau_min)**(n-1) * np.exp(-k*(dt*i-tau_min)) * dt for i in range(round(tau_min/dt),round(tmax/dt)+1)]
        temp_dist_tau = round(tau_min/dt) * [0] + [gamma.pdf(x = (dt*i-tau_min), a = n, scale = 1/k) * dt for i in range(round(tau_min/dt),round(tmax/dt)+1)]
        
    if fixedlat == -1: # Non-fixed scenario
        temp_dist_beta = [burst_size[i] * temp_dist_tau[i] for i in range(len(temp_dist_tau))]
        avg_beta = np.trapz(temp_dist_beta)
        dist_tau = [np.exp(-wi*dt*i) * temp_dist_tau[i] for i in range(len(temp_dist_tau))]
        dist_beta = [np.exp(-wi*dt*i) * bavg/avg_beta * temp_dist_beta[i] for i in range(len(temp_dist_beta))]

    if fixedlat == 0: # Fixed early
        under_dist_tau = temp_dist_tau
        # Define underlying distribution to find the value of tau_early
        # Proportion of infected bacteria lysing at different latent period
        # Number of phage released per infected bacteria at different latent period 
        under_dist_beta = [burst_size[i] * under_dist_tau[i] for i in range(len(under_dist_tau))]
        under_avg_beta = np.trapz(under_dist_beta)
        under_dist_beta = [bavg / under_avg_beta * x for x in under_dist_beta] # 
        # Early latent period criterion: doubling the number of infection centers
        i  = 0
        cumul_release = 0
        while (dt*i < tmax) and (cumul_release < 2): # cumul_release = 2 corresponds to the time after which twice as many phages were released as initially infected bacteria
            i+=1
            cumul_release += under_dist_beta[i]
        tau_early = i * dt
        
        dist_tau = [0 for i in range(0,round(tmax/dt)+1)]
        dist_tau[round(tau_early/dt)] = np.exp(-wi*tau_early)
        
        dist_beta = [0 for i in range(0,round(tmax/dt)+1)]
        dist_beta[round(tau_early/dt)] = np.exp(-wi*tau_early) * bavg
        
    if fixedlat == 1: # Fixed mean
        dist_tau = [0 for i in range(0,round(tmax/dt)+1)]
        dist_tau[round(tau0/dt)] = np.exp(-wi*tau0)
        
        dist_beta = [0 for i in range(0,round(tmax/dt)+1)]
        dist_beta[round(tau0/dt)] = np.exp(-wi*tau0) * bavg
        
    if fixedlat == 2: # Fixed median, assumes underlying distribution is lognormal
        under_dist_tau = temp_dist_tau
        i = 0
        cdf = 0 
        while (dt*i < tmax) and (cdf < 0.5): # cumul_release = 2 corresponds to the time after which twice as many phages were released as initially infected bacteria
            i+=1
            cdf += under_dist_tau[i]
        tau_median = i * dt

        dist_tau = [0 for i in range(0,round(tmax/dt)+1)]
        dist_tau[round(tau_median/dt)] = np.exp(-wi*tau_median)
        
        dist_beta = [0 for i in range(0,round(tmax/dt)+1)]
        dist_beta[round(tau_median/dt)] = np.exp(-wi*tau_median) * bavg

    ##### Solve the differential equations with forward Euler
    
    # Initial state of the system
    u_list = [u0]
    i_list = [0]
    v_list = [v0]
    t_list = [0]
    contam = [0]
    
    l = 1
    stop = -1
    
    while stop <= 2/dt and l <= round(tmax/dt):
        # Current state of the system
        u, i, v, t = u_list[-1], i_list[-1], v_list[-1], t_list[-1]
        
        # Trigger simulation stop 2 hours after effective bacterial elimination
        if stop >= 0:
            stop += 1
        else:
            if u + i <= stop_thresh:
                stop = 0
        
        # Increment time
        t_list.append(l*dt)
        
        ### Euler method to solve the equations
        phi = phi0 * V50 / (v + V50)
        contam.append(phi * v * u)

        # Compute the convolution integral (convolution between contaminated so far and distribution)
        hist_term = np.flip(contam[-ind_conv:])
        intI = np.trapz(hist_term * dist_tau[:l+1][:ind_conv])
        intV = np.trapz(hist_term * dist_beta[:l+1][:ind_conv])
                
        # Solve the next step of the differential equation
        du = (r * (1 - (u+i)/K_C) * u - phi * v * u - wu * u) * dt
        di = (phi * v * u - intI - wi * i) * dt 
        dv = (intV - phi * (u+i) * v - wv * v) * dt
        
        u_list.append(max(0,u+du))
        i_list.append(max(0,i+di))
        v_list.append(max(0,v+dv))
        
        l += 1
    
    runtime = time.time() - runtime    
    return(u_list, i_list, v_list, t_list, runtime)


## Solve the approximate TC model

def TC(rsd_tau, param, init, tmax, dt, stop_thresh):
    [K_C, r, wu, wi, wv, tau0, tau_min, bavg, bgr, lag, btau50, phi0, V50] = param
    [u0, v0] = init
    n = int(np.round((100/rsd_tau)**2))
    k = n/tau0
    
    
    ##### Solve the differential equations with forward Euler
    runtime = time.time()    
    
    # Initial state of the system
    u_list = [u0]
    i_list = [[0 for j in range(n)]]
    i_tot_list = []
    v_list = [v0]
    t_list = [0]
    contam = [0]

    l = 1
    stop = -1
    
    while stop <= 2/dt and l <= round(tmax/dt):
        # Current state of the system
        u = u_list[-1]
        v = v_list[-1]
        t = t_list[-1]

        i = i_list[-1]
        
        i_tot = sum(i)    
        i_tot_list.append(i_tot)
                
        # Trigger simulation stop 2 hours after effective bacterial elimination
        if stop >= 0:
            stop += 1
        else:
            if u + i_tot <= stop_thresh:
                stop = 0
        
        # Increment time
        t_list.append(l*dt)
        
        ### Solve the next step of the differential equation with Euler method
                                    
        phi = phi0 * V50 / (v + V50)
        contam.append(phi * v * u)

        du = (r * (1 - (u+i_tot)/K_C) * u - phi * v * u - wu * u) * dt
        u_list.append(max(0,u+du))

        di = [(k * i[j-1] - k * i[j] - wi * i[j])*dt if j>=1 else (phi * v * u - k*i[0] - wi * i[0]) * dt for j in range(n)]
        i_list.append([max(0,i[j]+di[j]) for j in range(n)])
                
        dv = (bavg * k * i[n-1] - phi * (u+i_tot) * v - wv * v) * dt
        
        v_list.append(max(0,v+dv))
        
        l += 1
    
    i = i_list[-1]
    i_tot = sum(i)    
    i_tot_list.append(i_tot)
    
    runtime = time.time() - runtime
    return(u_list, i_tot_list, v_list, t_list, runtime)


## Solve the approximate DDE model
def DDE(rsd_tau, param, init, tmax, dt, distburst, distlat, fixedlat = -1, stop_thresh = -1):
    [K_C, r, wu, wi, wv, tau0, tau_min, bavg, bgr, lag, btau50, phi0, V50] = param
    [u0, v0] = init
    
    ### Define the fixed latent period to use
    
    # Define the correlation between burst size and latent period
    
    if distburst == 0: # Fixed burst size
        burst_size = [1 for i in range(0,round(tmax/dt)+1)]
        
    if distburst == 1: # Linear burst size
        burst_size = [max(i*dt - lag, 0) for i in range(0,round(tmax/dt)+1)]
                
    if distburst == 2: # Phenomenological burst size
        burst_size = [(1 - np.exp(-bgr*(max(i*dt - lag, 0))))/(np.exp(bgr*(btau50-i*dt)) + 1 - 2*np.exp(-bgr*(i*dt - lag))) for i in range(0,round(tmax/dt)+1)]
    
    # Define the distribution of the latent period
                    
    if distlat == 0: # Normal
        def newton_raphson(target_mean, target_sd, tau_min, step_df, tol): # Newton Raphson used to correct the truncated normal distribution 
            def func(alpha, target_mean, target_sd, tau_min):   
                Z = 1 - norm.cdf(alpha)
                phi = norm.pdf(alpha)
                mu = (Z * alpha * target_mean - phi * tau_min)/(Z * alpha - phi)
                sigma = (tau_min - mu) / alpha            
                sd = sigma * np.sqrt(1 + alpha * phi / Z - (phi/Z)**2)
                sd_err = sd - target_sd
                return(sd_err)
            
            def test(err, tol):
                return( np.abs(err) > tol )
            
            alpha = (tau_min - target_mean) / target_sd
            f = func(alpha, target_mean, target_sd, tau_min)
            
            
            nb_test = 0
            
            while test(f, tol):
                if nb_test >= 1e4:
                    alpha = (tau_min - target_mean) / target_sd
                    print("Newton Raphson not converging.")
                    raise Exception("Newton Raphson not converging")
                df = (func(alpha + step_df, target_mean, target_sd, tau_min) - f)/step_df
                alpha -= f/df
                f = func(alpha, target_mean, target_sd, tau_min)
                nb_test += 1
            return(alpha)
    
        alpha = newton_raphson(target_mean = tau0, target_sd = rsd_tau / 100 * tau0, tau_min = tau_min, step_df = 1e-7, tol = 1e-4)
        Z = 1 - norm.cdf(alpha)
        phi = norm.pdf(alpha)
        mu = (Z * alpha * tau0 - phi * tau_min)/(Z * alpha - phi)
        sigma = (tau_min - mu) / alpha    
            
        # under_dist_tau = round(tau_min/dt) * [0] + [(1/sigma * 1/np.sqrt(2*np.pi) * np.exp(-1/2 * ( (i*dt - mu)/sigma )**2 )) / Z * dt for i in range(round(tau_min/dt),round(tmax/dt)+1)]
        under_dist_tau = round(tau_min/dt) * [0] + [norm.pdf(x = (i*dt - mu), scale = sigma) / Z * dt for i in range(round(tau_min/dt),round(tmax/dt)+1)]                        
        
    if distlat == 1: # Log-normal
        new_rsd_tau = tau0 * rsd_tau / (tau0 - tau_min)
        sigma = np.sqrt(np.log(1 + (new_rsd_tau/100)**2))
        mu = np.log(tau0-tau_min) - (sigma**2)/2
        # under_dist_tau = (round(tau_min/dt)+1) * [0] + [1/((dt*i-tau_min)*sigma*np.sqrt(2*np.pi)) * np.exp( - ( (np.log(dt*i-tau_min) - mu)**2) / (2 * sigma**2) ) * dt for i in range(round(tau_min/dt)+1,round(tmax/dt)+1)]
        under_dist_tau = (round(tau_min/dt)+1) * [0] + [lognorm.pdf(x = (dt*i-tau_min), s = sigma, scale = np.exp(mu)) * dt for i in range(round(tau_min/dt)+1,round(tmax/dt)+1)]                        
        
    if distlat == 2: # Gamma
        new_rsd_tau = tau0 * rsd_tau / (tau0 - tau_min)
        alpha = (100/new_rsd_tau)**2
        lambd = alpha / (tau0-tau_min)
        # under_dist_tau = round(tau_min/dt) * [0] + [lambd**alpha  / math.gamma(alpha) * (dt*i-tau_min)**(alpha-1) * np.exp(-lambd*(dt*i-tau_min)) * dt for i in range(round(tau_min/dt),round(tmax/dt)+1)]
        under_dist_tau = round(tau_min/dt) * [0] + [gamma.pdf(x = (dt*i-tau_min), a = alpha, scale = 1/lambd) * dt for i in range(round(tau_min/dt),round(tmax/dt)+1)]            
        
    if distlat == 3: # Erlang
        new_rsd_tau = tau0 * rsd_tau / (tau0 - tau_min)
        n = int(np.round((100/new_rsd_tau)**2))
        k = n/(tau0-tau_min)
        # under_dist_tau = round(tau_min/dt) * [0] + [k**n  / math.factorial(n-1) * (dt*i-tau_min)**(n-1) * np.exp(-k*(dt*i-tau_min)) * dt for i in range(round(tau_min/dt),round(tmax/dt)+1)]
        under_dist_tau = round(tau_min/dt) * [0] + [gamma.pdf(x = (dt*i-tau_min), a = n, scale = 1/k) * dt for i in range(round(tau_min/dt),round(tmax/dt)+1)]            
        
    if fixedlat == 0: # Fixed early
        # Define underlying distribution to find the value of tau_early
        # Proportion of infected bacteria lysing at different latent period
        # Number of phage released per infected bacteria at different latent period 
        under_dist_beta = [burst_size[i] * under_dist_tau[i] for i in range(len(under_dist_tau))]
        under_avg_beta = np.trapz(under_dist_beta)
        under_dist_beta = [bavg / under_avg_beta * x for x in under_dist_beta] # 
        # Early latent period criterion: doubling the number of infection centers
        i  = 0
        cumul_release = 0
        while (dt*i < tmax) and (cumul_release < 2): # cumul_release = 2 corresponds to the time after which twice as many phages were released as initially infected bacteria
            i+=1
            cumul_release += under_dist_beta[i]
        tau = i * dt
                
    if fixedlat == 1: # Fixed mean
        tau = tau0
        
    if fixedlat == 2: # Fixed median
        i = 0
        cdf = 0 
        while (dt*i < tmax) and (cdf < 0.5): # cumul_release = 2 corresponds to the time after which twice as many phages were released as initially infected bacteria
            i+=1
            cdf += under_dist_tau[i]
        tau = i * dt
        
    ##### Solve the differential equations with forward Euler
    runtime = time.time()
    
    # Initial state of the system
    u_list = [u0]
    i_list = [0]
    v_list = [v0]
    t_list = [0]

    l = 1
    stop = -1
    
    while stop <= 2/dt and l <= round(tmax/dt):
        # Current state of the system
        u, i, v, t = u_list[-1], i_list[-1], v_list[-1], t_list[-1]                       
        
        # Trigger simulation stop 2 hours after effective bacterial elimination
        if stop >= 0:
            stop += 1
        else:
            if u + i <= stop_thresh:
                stop = 0
        
        # Increment time
        t_list.append(l*dt)
        
        # History of the system
        l_delay = round(tau/dt)
        if t >= tau:
            upast = u_list[-l_delay-1]
            vpast = v_list[-l_delay-1]
        else:
            upast = 0 
            vpast = 0
        
        ### Solve the next step of the differential equation with Euler method
                                            
        phi = phi0 * V50 / (v + V50)
        phipast = phi0 * V50 / (vpast + V50)

        du = (r * (1 - (u+i)/K_C) * u - phi * v * u - wu * u) * dt
        u_list.append(max(0,u+du))
        
        di = (phi * v * u - phipast * vpast * upast * np.exp(-wi*tau) - wi * i)*dt
        i_list.append(max(0,i+di))
        
        dv = (bavg * phipast * vpast * upast * np.exp(-wi*tau) - phi * (u+i) * v - wv * v)*dt
        v_list.append(max(0,v+dv))
        
        l += 1
    
    runtime = time.time() - runtime
    return(u_list, i_list, v_list, t_list, runtime)
