# Supplementary material for: Assessing the impact of bacterial heterogeneity on bacteriophage population dynamics
Source: J Pharmacokinet Pharmacodyn. 2026 Mar 9;53(2):15. doi: 10.1007/s10928-026-10025-y (PMC12971858; doi:10.1007/s10928-026-10025-y)
Supplement: Supplementary file 1 — (zip 18 KB) [file 10928_2026_10025_MOESM1_ESM.zip › compare_dist_3ways.py]

# -*- coding: utf-8 -*-
"""
Created on Wed Jan 15 09:39:57 2025

@author: Massi
"""

import os 
dir_path = os.path.dirname(os.path.realpath(__file__))
os.chdir(dir_path)

import numpy as np
import matplotlib.pyplot as plt

plt.rc('text', usetex=True)

import param_gen
import run_DDDE

np.random.seed(120659)

def error(ref,comp):
    return( 100 * 2 * sum( [np.abs(ref[i] - comp[i]) for i in range(len(ref)) ] ) / (sum(ref) + sum(comp)) )

def compare_dist_aux(nbcompar, rsd_list, dt = 1e-3, tmax = 72, bursttype = 2):
    temp = 0
    CFU_error_list = np.zeros([len(rsd_list),3,nbcompar])
    PFU_error_list = np.zeros([len(rsd_list),3,nbcompar])
    
    j=0
    
    nb_failures = 0
    failure_list = []
    while j < nbcompar:
        with np.errstate(divide='raise', invalid='raise'):
            try:          
                
                (param, init) = param_gen.param_gen()

                for i in range(0,len(rsd_list)):
                    rsd = rsd_list[i]
                    temp+=1
                    print(temp, j+1)
                    
                    print('Log-normal')
                    u_ref1, i_ref1, v_ref1, t_ref1, runtime = run_DDDE.distributed(rsd_tau = rsd, param = param, init = init, tmax = tmax, dt = dt, distlat = 1, fixedlat = -1, distburst = bursttype, stop_thresh = -1)
                    b_ref1 = [u_ref1[i] + i_ref1[i] for i in range(len(t_ref1))]
                    
                    ##
                    com_range = len(t_ref1)
                    u_ref2, i_ref2, v_ref2, t_ref2, runtime = run_DDDE.distributed(rsd_tau = rsd, param = param, init = init, tmax = (com_range-1)*dt, dt = dt/2, distlat = 1, fixedlat = -1, distburst = bursttype, stop_thresh = -1)
                    b_ref2 = [u_ref2[i] + i_ref2[i] for i in range(len(t_ref2))]
                    if (error(b_ref1,b_ref2[::2]) >= 1) | (error(v_ref1,v_ref2[::2]) >= 1):
                        u_ref3, i_ref3, v_ref3, t_ref3, runtime = run_DDDE.distributed(rsd_tau = rsd, param = param, init = init, tmax = (com_range-1)*dt, dt = dt/4, distlat = 1, fixedlat = -1, distburst = bursttype, stop_thresh = -1)
                        b_ref3 = [u_ref3[i] + i_ref3[i] for i in range(len(t_ref3))]
                        if (error(b_ref2,b_ref3[::2]) >= 1) | (error(v_ref2,v_ref3[::2]) >= 1):
                            u_ref4, i_ref4, v_ref4, t_ref4, runtime = run_DDDE.distributed(rsd_tau = rsd, param = param, init = init, tmax = (com_range-1)*dt, dt = dt/8, distlat = 1, fixedlat = -1, distburst = bursttype, stop_thresh = -1)
                            b_ref4 = [u_ref4[i] + i_ref4[i] for i in range(len(t_ref4))]
                            if (error(b_ref3,b_ref4[::2]) >= 1) | (error(v_ref3,v_ref4[::2]) >= 1):
                                print(error(b_ref3,b_ref4[::2]), error(v_ref3,v_ref4[::2]))
                                raise Exception("Poor convergence of the differential equations Lognormal")
                            else:
                                t_ref = t_ref4[::4]
                                b_ref = b_ref4[::4]
                                v_ref = v_ref4[::4]
                        else:
                            t_ref = t_ref3[::2]
                            b_ref = b_ref3[::2]
                            v_ref = v_ref3[::2]
                    else:
                        t_ref = t_ref2
                        b_ref = b_ref2
                        v_ref = v_ref2
                    ##
                    
                    print('Normal')
                    u_comp_norm1, i_comp_norm1, v_comp_norm1, t_comp_norm1, runtime = run_DDDE.distributed(rsd_tau = rsd, param = param, init = init, tmax = (com_range-1)*dt, dt = dt, distlat = 0, fixedlat = -1, distburst = bursttype, stop_thresh = -1)
                    b_comp_norm1 = [u_comp_norm1[i] + i_comp_norm1[i] for i in range(len(t_comp_norm1))]     
                    
                    ##
                    u_comp_norm2, i_comp_norm2, v_comp_norm2, t_comp_norm2, runtime = run_DDDE.distributed(rsd_tau = rsd, param = param, init = init, tmax = (com_range-1)*dt, dt = dt/2, distlat = 0, fixedlat = -1, distburst = bursttype, stop_thresh = -1)
                    b_comp_norm2 = [u_comp_norm2[i] + i_comp_norm2[i] for i in range(len(t_comp_norm2))]    
                    if (error(b_comp_norm1,b_comp_norm2[::2]) >= 1) | (error(v_comp_norm1,v_comp_norm2[::2]) >= 1):
                        u_comp_norm3, i_comp_norm3, v_comp_norm3, t_comp_norm3, runtime = run_DDDE.distributed(rsd_tau = rsd, param = param, init = init, tmax = (com_range-1)*dt, dt = dt/4, distlat = 0, fixedlat = -1, distburst = bursttype, stop_thresh = -1)
                        b_comp_norm3 = [u_comp_norm3[i] + i_comp_norm3[i] for i in range(len(t_comp_norm3))]    
                        if (error(b_comp_norm2,b_comp_norm3[::2]) >= 1) | (error(v_comp_norm2,v_comp_norm3[::2]) >= 1):
                            u_comp_norm4, i_comp_norm4, v_comp_norm4, t_comp_norm4, runtime = run_DDDE.distributed(rsd_tau = rsd, param = param, init = init, tmax = (com_range-1)*dt, dt = dt/8, distlat = 0, fixedlat = -1, distburst = bursttype, stop_thresh = -1)
                            b_comp_norm4 = [u_comp_norm4[i] + i_comp_norm4[i] for i in range(len(t_comp_norm4))]    
                            if (error(b_comp_norm3,b_comp_norm4[::2]) >= 1) | (error(v_comp_norm3,v_comp_norm4[::2]) >= 1):
                                print(error(b_comp_norm3,b_comp_norm4[::2]), error(v_comp_norm3,v_comp_norm4[::2]))
                                raise Exception("Poor convergence of the differential equations Normal")  
                            else:
                                t_comp_norm = t_comp_norm4[::4]
                                b_comp_norm = b_comp_norm4[::4]
                                v_comp_norm = v_comp_norm4[::4]
                        else:
                            t_comp_norm = t_comp_norm3[::2]
                            b_comp_norm = b_comp_norm3[::2]
                            v_comp_norm = v_comp_norm3[::2]
                    else:
                        t_comp_norm = t_comp_norm2
                        b_comp_norm = b_comp_norm2
                        v_comp_norm = v_comp_norm2

                    ##
                    
                    error_CFU = error(b_ref, b_comp_norm)
                    CFU_error_list[i,0,j] = error_CFU                  
                    error_PFU = error(v_ref, v_comp_norm)
                    PFU_error_list[i,0,j] = error_PFU
                    
                    ##
                    
                    print('Gamma')
                    u_comp_gamma1, i_comp_gamma1, v_comp_gamma1, t_comp_gamma1, runtime = run_DDDE.distributed(rsd_tau = rsd, param = param, init = init, tmax = (com_range-1)*dt, dt = dt, distlat = 2, fixedlat = -1, distburst = bursttype, stop_thresh = -1)
                    b_comp_gamma1 = [u_comp_gamma1[i] + i_comp_gamma1[i] for i in range(len(t_comp_gamma1))]     
                    
                    ##
                    u_comp_gamma2, i_comp_gamma2, v_comp_gamma2, t_comp_gamma2, runtime = run_DDDE.distributed(rsd_tau = rsd, param = param, init = init, tmax = (com_range-1)*dt, dt = dt/2, distlat = 2, fixedlat = -1, distburst = bursttype, stop_thresh = -1)
                    b_comp_gamma2 = [u_comp_gamma2[i] + i_comp_gamma2[i] for i in range(len(t_comp_gamma2))]    
                    if (error(b_comp_gamma1,b_comp_gamma2[::2]) >= 1) | (error(v_comp_gamma1,v_comp_gamma2[::2]) >= 1):
                        u_comp_gamma3, i_comp_gamma3, v_comp_gamma3, t_comp_gamma3, runtime = run_DDDE.distributed(rsd_tau = rsd, param = param, init = init, tmax = (com_range-1)*dt, dt = dt/4, distlat = 2, fixedlat = -1, distburst = bursttype, stop_thresh = -1)
                        b_comp_gamma3 = [u_comp_gamma3[i] + i_comp_gamma3[i] for i in range(len(t_comp_gamma3))]    
                        if (error(b_comp_gamma2,b_comp_gamma3[::2]) >= 1) | (error(v_comp_gamma2,v_comp_gamma3[::2]) >= 1):
                            u_comp_gamma4, i_comp_gamma4, v_comp_gamma4, t_comp_gamma4, runtime = run_DDDE.distributed(rsd_tau = rsd, param = param, init = init, tmax = (com_range-1)*dt, dt = dt/8, distlat = 2, fixedlat = -1, distburst = bursttype, stop_thresh = -1)
                            b_comp_gamma4 = [u_comp_gamma4[i] + i_comp_gamma4[i] for i in range(len(t_comp_gamma4))]    
                            if (error(b_comp_gamma3,b_comp_gamma4[::2]) >= 1) | (error(v_comp_gamma3,v_comp_gamma4[::2]) >= 1):
                                print(error(b_comp_gamma3,b_comp_gamma4[::2]), error(v_comp_gamma3,v_comp_gamma4[::2]))
                                raise Exception("Poor convergence of the differential equations gamma")    
                            else:
                                t_comp_gamma = t_comp_gamma4[::4]
                                b_comp_gamma = b_comp_gamma4[::4]
                                v_comp_gamma = v_comp_gamma4[::4]
                        else:
                            t_comp_gamma = t_comp_gamma3[::2]
                            b_comp_gamma = b_comp_gamma3[::2]
                            v_comp_gamma = v_comp_gamma3[::2]
                    else:
                        t_comp_gamma = t_comp_gamma2
                        b_comp_gamma = b_comp_gamma2
                        v_comp_gamma = v_comp_gamma2

                    ##
                    
                    error_CFU = error(b_ref, b_comp_gamma)
                    CFU_error_list[i,1,j] = error_CFU                  
                    error_PFU = error(v_ref, v_comp_gamma)
                    PFU_error_list[i,1,j] = error_PFU
                    
                    error_CFU = error(b_comp_norm, b_comp_gamma)
                    CFU_error_list[i,2,j] = error_CFU                  
                    error_PFU = error(v_comp_norm, v_comp_gamma)
                    PFU_error_list[i,2,j] = error_PFU

                j += 1
            
            except:
                nb_failures += 1
                failure_list.append((param,init))
                print('Exception raised, generating new set of parameters.')
                        
    return(CFU_error_list, PFU_error_list, nb_failures, failure_list)

CFU_error_list, PFU_error_list, nb_failures, failure_list = compare_dist_aux(500, [10, 20, 30, 40, 50], dt=1e-2, tmax = 48)

## Barplot of the error for different model structures

plt.clf()
fig, ax = plt.subplots(nrows=2, ncols=3, sharey='row', sharex=False, figsize=(7,5))

ax[0,0].set_ylabel(r'Bacterial load difference (\%)', size=12)
ax[1,0].set_ylabel(r'Viral load difference (\%)', size=12)

ax[1,1].set_xlabel(r'Cell-level variability on the latent period $\tau$ (\%)', size=12)

ax[0,0].set_xticklabels(['','','','',''], rotation = 0, fontsize = 10)
ax[0,0].set_title(r'\underline{\smash{Log-normal vs Normal}}', size = 12)
box_temp = ax[0,0].boxplot(np.transpose(CFU_error_list[:,0]), showfliers=False, sym='.')
for k in range(len(box_temp['medians'])):
    box_temp['medians'][k].set_color('black')
    
ax[0,1].set_xticklabels(['','','','',''], rotation = 0, fontsize = 10)
ax[0,1].set_title(r'\underline{\smash{Log-normal vs Gamma}}', size = 12)
box_temp = ax[0,1].boxplot(np.transpose(CFU_error_list[:,1]), showfliers=False, sym='.')
for k in range(len(box_temp['medians'])):
    box_temp['medians'][k].set_color('black')
    
ax[0,2].set_xticklabels(['','','','',''], rotation = 0, fontsize = 10)
ax[0,2].set_title(r'\underline{\smash{Normal vs Gamma}}', size = 12)
box_temp = ax[0,2].boxplot(np.transpose(CFU_error_list[:,2]), showfliers=False, sym='.')
for k in range(len(box_temp['medians'])):
    box_temp['medians'][k].set_color('black')

ax[1,0].set_xticklabels(['10\%', '20\%', '30\%', '40\%', '50\%'], rotation = 0, fontsize = 10)
box_temp = ax[1,0].boxplot(np.transpose(PFU_error_list[:,0]), showfliers=False, sym='.')
for k in range(len(box_temp['medians'])):
    box_temp['medians'][k].set_color('black')
    
ax[1,1].set_xticklabels(['10\%', '20\%', '30\%', '40\%', '50\%'], rotation = 0, fontsize = 10)
box_temp = ax[1,1].boxplot(np.transpose(PFU_error_list[:,1]), showfliers=False, sym='.')
for k in range(len(box_temp['medians'])):
    box_temp['medians'][k].set_color('black')
    
ax[1,2].set_xticklabels(['10\%', '20\%', '30\%', '40\%', '50\%'], rotation = 0, fontsize = 10)
box_temp = ax[1,2].boxplot(np.transpose(PFU_error_list[:,2]), showfliers=False, sym='.')
for k in range(len(box_temp['medians'])):
    box_temp['medians'][k].set_color('black')
    
plt.tight_layout()
plt.savefig(dir_path + '/../Results/total_3way.png', format='png', dpi=1200, bbox_inches='tight')
plt.show() 
