# Supplementary material for: Assessing the impact of bacterial heterogeneity on bacteriophage population dynamics
Source: J Pharmacokinet Pharmacodyn. 2026 Mar 9;53(2):15. doi: 10.1007/s10928-026-10025-y (PMC12971858; doi:10.1007/s10928-026-10025-y)
Supplement: Supplementary file 1 — (zip 18 KB) [file 10928_2026_10025_MOESM1_ESM.zip › compare_models.py]

# -*- coding: utf-8 -*-
"""
Created on Wed Jan 15 09:39:57 2025

@author: Massi
"""

import os 
dir_path = os.path.dirname(os.path.realpath(__file__))
os.chdir(dir_path)
import time

import numpy as np
import matplotlib.pyplot as plt

plt.rc('text', usetex=True)

import param_gen
import run_DDDE

np.random.seed(120659)

def error(ref,comp):
    return( 100 * 2 * sum( [np.abs(ref[i] - comp[i]) for i in range(len(ref)) ] ) / (sum(ref) + sum(comp)) )

def compare_dist_aux(nbcompar, rsd_list, dt = 5e-3, tmax = 72, bursttype = 2, refdist = 1):
    temp = 0
    CFU_error_list = np.zeros([len(rsd_list),4,nbcompar])
    PFU_error_list = np.zeros([len(rsd_list),4,nbcompar])
    runtimes = np.zeros([len(rsd_list),5]) # time for DDDE, early DDE, median DDE, mean DDE, TC
    
    j=0
    
    nb_failures = 0
    failure_list = []
    while j < nbcompar:
        with np.errstate(divide='raise', invalid='raise'):
            try:          ### We test for errors in the integration or poor convergence of the Euler method
                
                (param, init) = param_gen.param_gen()

                for i in range(0,len(rsd_list)):
                    rsd = rsd_list[i]
                    temp+=1
                    print(temp, j+1)
                    
                    print('Full DDDE')
                    u_ref1, i_ref1, v_ref1, t_ref1, runtime_DDDE = run_DDDE.distributed(rsd_tau = rsd, param = param, init = init, tmax = tmax, dt = dt, distlat = refdist, fixedlat = -1, distburst = bursttype, stop_thresh = -1)
                    b_ref1 = [u_ref1[i] + i_ref1[i] for i in range(len(t_ref1))]
                    
                    ##
                    com_range = len(t_ref1)
                    u_ref2, i_ref2, v_ref2, t_ref2, runtime_DDDE = run_DDDE.distributed(rsd_tau = rsd, param = param, init = init, tmax = (com_range-1)*dt, dt = dt/2, distlat = refdist, fixedlat = -1, distburst = bursttype, stop_thresh = -1)
                    b_ref2 = [u_ref2[i] + i_ref2[i] for i in range(len(t_ref2))]
                    if (error(b_ref1,b_ref2[::2]) >= 1) | (error(v_ref1,v_ref2[::2]) >= 1): # We compare the results with more refined integration to assess proper convergence of the Euler method
                        u_ref3, i_ref3, v_ref3, t_ref3, runtime_DDDE = run_DDDE.distributed(rsd_tau = rsd, param = param, init = init, tmax = (com_range-1)*dt, dt = dt/4, distlat = refdist, fixedlat = -1, distburst = bursttype, stop_thresh = -1)
                        b_ref3 = [u_ref3[i] + i_ref3[i] for i in range(len(t_ref3))]
                        if (error(b_ref2,b_ref3[::2]) >= 1) | (error(v_ref2,v_ref3[::2]) >= 1):
                            u_ref4, i_ref4, v_ref4, t_ref4, runtime_DDDE = run_DDDE.distributed(rsd_tau = rsd, param = param, init = init, tmax = (com_range-1)*dt, dt = dt/8, distlat = refdist, fixedlat = -1, distburst = bursttype, stop_thresh = -1)
                            b_ref4 = [u_ref4[i] + i_ref4[i] for i in range(len(t_ref4))]
                            if (error(b_ref3,b_ref4[::2]) >= 1) | (error(v_ref3,v_ref4[::2]) >= 1):
                                print(error(b_ref3,b_ref4[::2]), error(v_ref3,v_ref4[::2]))
                                raise Exception("Poor convergence of the differential equations Lognormal")
                            else:
                                t_ref = t_ref4[::4]
                                b_ref = b_ref4[::4]
                                v_ref = v_ref4[::4]
                        else:
                            t_ref = t_ref3[::2]
                            b_ref = b_ref3[::2]
                            v_ref = v_ref3[::2]
                    else:
                        t_ref = t_ref2
                        b_ref = b_ref2
                        v_ref = v_ref2
                        
                    ##
                    
                    print('Early DDE')
                    u_comp_early1, i_comp_early1, v_comp_early1, t_comp_early1, runtime_early = run_DDDE.DDE(rsd_tau = rsd, param = param, init = init, tmax = (com_range-1)*dt, dt = dt, distlat = refdist, fixedlat = 0, distburst = bursttype, stop_thresh = -1)
                    b_comp_early1 = [u_comp_early1[i] + i_comp_early1[i] for i in range(len(t_comp_early1))]     
                    
                    ##
                    u_comp_early2, i_comp_early2, v_comp_early2, t_comp_early2, runtime_early = run_DDDE.DDE(rsd_tau = rsd, param = param, init = init, tmax = (com_range-1)*dt, dt = dt/2, distlat = refdist, fixedlat = 0, distburst = bursttype, stop_thresh = -1)
                    b_comp_early2 = [u_comp_early2[i] + i_comp_early2[i] for i in range(len(t_comp_early2))]   
                    if (error(b_comp_early1,b_comp_early2[::2]) >= 1) | (error(v_comp_early1,v_comp_early2[::2]) >= 1):
                        u_comp_early3, i_comp_early3, v_comp_early3, t_comp_early3, runtime_early = run_DDDE.DDE(rsd_tau = rsd, param = param, init = init, tmax = (com_range-1)*dt, dt = dt/4, distlat = refdist, fixedlat = 0, distburst = bursttype, stop_thresh = -1)
                        b_comp_early3 = [u_comp_early3[i] + i_comp_early3[i] for i in range(len(t_comp_early3))]
                        if (error(b_comp_early2,b_comp_early3[::2]) >= 1) | (error(v_comp_early2,v_comp_early3[::2]) >= 1):
                            u_comp_early4, i_comp_early4, v_comp_early4, t_comp_early4, runtime_early = run_DDDE.DDE(rsd_tau = rsd, param = param, init = init, tmax = (com_range-1)*dt, dt = dt/8, distlat = refdist, fixedlat = 0, distburst = bursttype, stop_thresh = -1)
                            b_comp_early4 = [u_comp_early4[i] + i_comp_early4[i] for i in range(len(t_comp_early4))]   
                            if (error(b_comp_early3,b_comp_early4[::2]) >= 1) | (error(v_comp_early3,v_comp_early4[::2]) >= 1):
                                print(error(b_comp_early3,b_comp_early4[::2]), error(v_comp_early3,v_comp_early4[::2]))
                                raise Exception("Poor convergence of the differential equations Early")   
                            else:
                                t_comp_early = t_comp_early4[::4]
                                b_comp_early = b_comp_early4[::4]
                                v_comp_early = v_comp_early4[::4]
                        else:
                            t_comp_early = t_comp_early3[::2]
                            b_comp_early = b_comp_early3[::2]
                            v_comp_early = v_comp_early3[::2]
                    else:
                        t_comp_early = t_comp_early2
                        b_comp_early = b_comp_early2
                        v_comp_early = v_comp_early2

                    ##
                    
                    error_CFU = error(b_ref, b_comp_early)
                    CFU_error_list[i,0,j] = error_CFU                  
                    error_PFU = error(v_ref, v_comp_early)
                    PFU_error_list[i,0,j] = error_PFU
                    
                    
                    ##
                    
                    print('Median DDE')
                    u_comp_median1, i_comp_median1, v_comp_median1, t_comp_median1, runtime_median = run_DDDE.DDE(rsd_tau = rsd, param = param, init = init, tmax = (com_range-1)*dt, dt = dt, distlat = refdist, fixedlat = 2, distburst = bursttype, stop_thresh = -1)
                    b_comp_median1 = [u_comp_median1[i] + i_comp_median1[i] for i in range(len(t_comp_median1))]     
                    
                    ##
                    u_comp_median2, i_comp_median2, v_comp_median2, t_comp_median2, runtime_median = run_DDDE.DDE(rsd_tau = rsd, param = param, init = init, tmax = (com_range-1)*dt, dt = dt/2, distlat = refdist, fixedlat = 2, distburst = bursttype, stop_thresh = -1)
                    b_comp_median2 = [u_comp_median2[i] + i_comp_median2[i] for i in range(len(t_comp_median2))]    
                    if (error(b_comp_median1,b_comp_median2[::2]) >= 1) | (error(v_comp_median1,v_comp_median2[::2]) >= 1):
                        u_comp_median3, i_comp_median3, v_comp_median3, t_comp_median3, runtime_median = run_DDDE.DDE(rsd_tau = rsd, param = param, init = init, tmax = (com_range-1)*dt, dt = dt/4, distlat = refdist, fixedlat = 2, distburst = bursttype, stop_thresh = -1)
                        b_comp_median3 = [u_comp_median3[i] + i_comp_median3[i] for i in range(len(t_comp_median3))]    
                        if (error(b_comp_median2,b_comp_median3[::2]) >= 1) | (error(v_comp_median2,v_comp_median3[::2]) >= 1):
                            u_comp_median4, i_comp_median4, v_comp_median4, t_comp_median4, runtime_median = run_DDDE.DDE(rsd_tau = rsd, param = param, init = init, tmax = (com_range-1)*dt, dt = dt/8, distlat = refdist, fixedlat = 2, distburst = bursttype, stop_thresh = -1)
                            b_comp_median4 = [u_comp_median4[i] + i_comp_median4[i] for i in range(len(t_comp_median4))]    
                            if (error(b_comp_median3,b_comp_median4[::2]) >= 1) | (error(v_comp_median3,v_comp_median4[::2]) >= 1):
                                print(error(b_comp_median3,b_comp_median4[::2]), error(v_comp_median3,v_comp_median4[::2]))
                                raise Exception("Poor convergence of the differential equations Median") 
                            else:
                                t_comp_median = t_comp_median4[::4]
                                b_comp_median = b_comp_median4[::4]
                                v_comp_median = v_comp_median4[::4]
                        else:
                            t_comp_median = t_comp_median3[::2]
                            b_comp_median = b_comp_median3[::2]
                            v_comp_median = v_comp_median3[::2]
                    else:
                        t_comp_median = t_comp_median2
                        b_comp_median = b_comp_median2
                        v_comp_median = v_comp_median2
                    
                    error_CFU = error(b_ref, b_comp_median)
                    CFU_error_list[i,1,j] = error_CFU                  
                    error_PFU = error(v_ref, v_comp_median)
                    PFU_error_list[i,1,j] = error_PFU
                    
                    
                    ##
                    
                    print('Mean DDE')
                    u_comp_mean1, i_comp_mean1, v_comp_mean1, t_comp_mean1, runtime_mean = run_DDDE.DDE(rsd_tau = rsd, param = param, init = init, tmax = (com_range-1)*dt, dt = dt, distlat = refdist, fixedlat = 1, distburst = bursttype, stop_thresh = -1)
                    b_comp_mean1 = [u_comp_mean1[i] + i_comp_mean1[i] for i in range(len(t_comp_mean1))]     
                    
                    ##
                    u_comp_mean2, i_comp_mean2, v_comp_mean2, t_comp_mean2, runtime_mean = run_DDDE.DDE(rsd_tau = rsd, param = param, init = init, tmax = (com_range-1)*dt, dt = dt/2, distlat = refdist, fixedlat = 1, distburst = bursttype, stop_thresh = -1)
                    b_comp_mean2 = [u_comp_mean2[i] + i_comp_mean2[i] for i in range(len(t_comp_mean2))]    
                    if (error(b_comp_mean1,b_comp_mean2[::2]) >= 1) | (error(v_comp_mean1,v_comp_mean2[::2]) >= 1):
                        u_comp_mean3, i_comp_mean3, v_comp_mean3, t_comp_mean3, runtime_mean = run_DDDE.DDE(rsd_tau = rsd, param = param, init = init, tmax = (com_range-1)*dt, dt = dt/4, distlat = refdist, fixedlat = 1, distburst = bursttype, stop_thresh = -1)
                        b_comp_mean3 = [u_comp_mean3[i] + i_comp_mean3[i] for i in range(len(t_comp_mean3))] 
                        if (error(b_comp_mean2,b_comp_mean3[::2]) >= 1) | (error(v_comp_mean2,v_comp_mean3[::2]) >= 1):
                            u_comp_mean4, i_comp_mean4, v_comp_mean4, t_comp_mean4, runtime_mean = run_DDDE.DDE(rsd_tau = rsd, param = param, init = init, tmax = (com_range-1)*dt, dt = dt/8, distlat = refdist, fixedlat = 1, distburst = bursttype, stop_thresh = -1)
                            b_comp_mean4 = [u_comp_mean4[i] + i_comp_mean4[i] for i in range(len(t_comp_mean4))]    
                            if (error(b_comp_mean3,b_comp_mean4[::2]) >= 1) | (error(v_comp_mean3,v_comp_mean4[::2]) >= 1):
                                print(error(b_comp_mean3,b_comp_mean4[::2]), error(v_comp_mean3,v_comp_mean4[::2]))
                                raise Exception("Poor convergence of the differential equations Mean")    
                            else:
                                t_comp_mean = t_comp_mean4[::4]
                                b_comp_mean = b_comp_mean4[::4]
                                v_comp_mean = v_comp_mean4[::4]
                        else:
                            t_comp_mean = t_comp_mean3[::2]
                            b_comp_mean = b_comp_mean3[::2]
                            v_comp_mean = v_comp_mean3[::2]
                    else:
                        t_comp_mean = t_comp_mean2
                        b_comp_mean = b_comp_mean2
                        v_comp_mean = v_comp_mean2
                    
                    error_CFU = error(b_ref, b_comp_mean)
                    CFU_error_list[i,2,j] = error_CFU                  
                    error_PFU = error(v_ref, v_comp_mean)
                    PFU_error_list[i,2,j] = error_PFU
                    
                    
                    ##
                    
                    print('TC')
                    u_comp_TC1, i_comp_TC1, v_comp_TC1, t_comp_TC1, runtime_TC = run_DDDE.TC(rsd_tau = rsd, param = param, init = init, tmax = (com_range-1)*dt, dt = dt, stop_thresh = -1)
                    b_comp_TC1 = [u_comp_TC1[i] + i_comp_TC1[i] for i in range(len(t_comp_TC1))]     
                    
                    u_comp_TC2, i_comp_TC2, v_comp_TC2, t_comp_TC2, runtime_TC = run_DDDE.TC(rsd_tau = rsd, param = param, init = init, tmax = (com_range-1)*dt, dt = dt/2, stop_thresh = -1)
                    b_comp_TC2 = [u_comp_TC2[i] + i_comp_TC2[i] for i in range(len(t_comp_TC2))]  
                                        
                    if (error(b_comp_TC1,b_comp_TC2[::2]) >= 1) | (error(v_comp_TC1,v_comp_TC2[::2]) >= 1):
                        u_comp_TC3, i_comp_TC3, v_comp_TC3, t_comp_TC3, runtime_TC = run_DDDE.TC(rsd_tau = rsd, param = param, init = init, tmax = (com_range-1)*dt, dt = dt/4, stop_thresh = -1)
                        b_comp_TC3 = [u_comp_TC3[i] + i_comp_TC3[i] for i in range(len(t_comp_TC3))]  
                        if (error(b_comp_TC2,b_comp_TC3[::2]) >= 1) | (error(v_comp_TC2,v_comp_TC3[::2]) >= 1):
                            u_comp_TC4, i_comp_TC4, v_comp_TC4, t_comp_TC4, runtime_TC = run_DDDE.TC(rsd_tau = rsd, param = param, init = init, tmax = (com_range-1)*dt, dt = dt/8, stop_thresh = -1)
                            b_comp_TC4 = [u_comp_TC4[i] + i_comp_TC4[i] for i in range(len(t_comp_TC4))]    
                            if (error(b_comp_TC3,b_comp_TC4[::2]) >= 1) | (error(v_comp_TC3,v_comp_TC4[::2]) >= 1):
                                print(error(b_comp_TC3,b_comp_TC4[::2]), error(v_comp_TC3,v_comp_TC4[::2]))
                                raise Exception("Poor convergence of the differential equations TC")
                            else:
                                t_comp_TC = t_comp_TC4[::4]
                                b_comp_TC = b_comp_TC4[::4]
                                v_comp_TC = v_comp_TC4[::4]
                        else:
                            t_comp_TC = t_comp_TC3[::2]
                            b_comp_TC = b_comp_TC3[::2]
                            v_comp_TC = v_comp_TC3[::2]
                    else:
                        t_comp_TC = t_comp_TC2
                        b_comp_TC = b_comp_TC2
                        v_comp_TC = v_comp_TC2
                        
                    error_CFU = error(b_ref, b_comp_TC)
                    CFU_error_list[i,3,j] = error_CFU                  
                    error_PFU = error(v_ref, v_comp_TC)
                    PFU_error_list[i,3,j] = error_PFU
                    
                    # Saving run times
                    
                    runtimes[i,0] += runtime_DDDE
                    runtimes[i,1] += runtime_early 
                    runtimes[i,2] += runtime_median 
                    runtimes[i,3] += runtime_mean
                    runtimes[i,4] += runtime_TC

                j += 1
            
            except:
                nb_failures += 1
                failure_list.append((param,init))
                print('Exception raised, generating new set of parameters.')
    
    for i in range(len(rsd_list)):
        runtimes[i,0] = runtimes[i,0] / (nbcompar)
        runtimes[i,1] = runtimes[i,1] / (nbcompar)
        runtimes[i,2] = runtimes[i,2] / (nbcompar)
        runtimes[i,3] = runtimes[i,3] / (nbcompar)
        runtimes[i,4] = runtimes[i,4] / (nbcompar)
                        
    return(CFU_error_list, PFU_error_list, nb_failures, failure_list, runtimes)

# Run with the phenomenological relationship between beta and tau
CFU_error_list, PFU_error_list, nb_failures, failure_list, runtimes = compare_dist_aux(500, [10, 20, 30, 40, 50], dt=1e-2, tmax = 48)

# Run with fixed tau
# CFU_error_list, PFU_error_list, nb_failures, failure_list, runtimes = compare_dist_aux(500, [10, 20, 30, 40, 50], dt=1e-2, tmax = 48, bursttype = 0)


## Barplot of the error for Early DDE vs Median DDE vs Mean DDE

plt.clf()
fig, ax = plt.subplots(nrows=2, ncols=3, sharey='row', sharex=False, figsize=(7,5))

ax[0,0].set_ylabel(r'Bacterial load error (\%)', size=12)
ax[1,0].set_ylabel(r'Viral load error (\%)', size=12)

ax[1,1].set_xlabel(r'Cell-level variability on the latent period $\tau$ (\%)', size=12)

ax[0,0].set_xticklabels(['','','','',''], rotation = 0, fontsize = 10)
ax[0,0].set_title(r'\underline{\smash{Fixed Early $\tau$}}', size = 12)
box_temp = ax[0,0].boxplot(np.transpose(CFU_error_list[:,0]), showfliers=False, sym='.')
for k in range(len(box_temp['medians'])):
    box_temp['medians'][k].set_color('orange')
    
ax[0,1].set_xticklabels(['','','','',''], rotation = 0, fontsize = 10)
ax[0,1].set_title(r'\underline{\smash{Fixed Median $\tau$}}', size = 12)
box_temp = ax[0,1].boxplot(np.transpose(CFU_error_list[:,1]), showfliers=False, sym='.')
for k in range(len(box_temp['medians'])):
    box_temp['medians'][k].set_color('darkred')
    
ax[0,2].set_xticklabels(['','','','',''], rotation = 0, fontsize = 10)
ax[0,2].set_title(r'\underline{\smash{Fixed Mean $\tau$}}', size = 12)
box_temp = ax[0,2].boxplot(np.transpose(CFU_error_list[:,2]), showfliers=False, sym='.')
for k in range(len(box_temp['medians'])):
    box_temp['medians'][k].set_color('red')

ax[1,0].set_xticklabels(['10\%', '20\%', '30\%', '40\%', '50\%'], rotation = 0, fontsize = 10)
box_temp = ax[1,0].boxplot(np.transpose(PFU_error_list[:,0]), showfliers=False, sym='.')
for k in range(len(box_temp['medians'])):
    box_temp['medians'][k].set_color('orange')
    
ax[1,1].set_xticklabels(['10\%', '20\%', '30\%', '40\%', '50\%'], rotation = 0, fontsize = 10)
box_temp = ax[1,1].boxplot(np.transpose(PFU_error_list[:,1]), showfliers=False, sym='.')
for k in range(len(box_temp['medians'])):
    box_temp['medians'][k].set_color('darkred')
    
ax[1,2].set_xticklabels(['10\%', '20\%', '30\%', '40\%', '50\%'], rotation = 0, fontsize = 10)
box_temp = ax[1,2].boxplot(np.transpose(PFU_error_list[:,2]), showfliers=False, sym='.')
for k in range(len(box_temp['medians'])):
    box_temp['medians'][k].set_color('red')
    
plt.tight_layout()
plt.savefig(dir_path + '/../Results/total_fixed.png', format='png', dpi=1200, bbox_inches='tight')
plt.show() 


## Barplot of the error for mean DDE vs TC

plt.clf()
fig, ax = plt.subplots(nrows=2, ncols=2, sharey='row', sharex=False, figsize=(5,5))

ax[0,0].set_ylabel(r'Bacterial load error (\%)', size=12)
ax[1,0].set_ylabel(r'Viral load error (\%)', size=12)

ax[1,0].set_xlabel(r'Cell-level variability on the latent period $\tau$ (\%)', x=1.1, size=12)

ax[0,0].set_xticklabels(['','','','',''], rotation = 0, fontsize = 10)
ax[0,0].set_title(r'\underline{\smash{DDE}}', size = 12)
box_temp = ax[0,0].boxplot(np.transpose(CFU_error_list[:,2]), showfliers=False, sym='.')
for k in range(len(box_temp['medians'])):
    box_temp['medians'][k].set_color('red')
    
ax[0,1].set_xticklabels(['','','','',''], rotation = 0, fontsize = 10)
ax[0,1].set_title(r'\underline{\smash{TC}}', size = 12)
box_temp = ax[0,1].boxplot(np.transpose(CFU_error_list[:,3]), showfliers=False, sym='.')
for k in range(len(box_temp['medians'])):
    box_temp['medians'][k].set_color('green')

ax[1,0].set_xticklabels(['10\%', '20\%', '30\%', '40\%', '50\%'], rotation = 0, fontsize = 10)
box_temp = ax[1,0].boxplot(np.transpose(PFU_error_list[:,2]), showfliers=False, sym='.')
for k in range(len(box_temp['medians'])):
    box_temp['medians'][k].set_color('red')
    
ax[1,1].set_xticklabels(['10\%', '20\%', '30\%', '40\%', '50\%'], rotation = 0, fontsize = 10)
box_temp = ax[1,1].boxplot(np.transpose(PFU_error_list[:,3]), showfliers=False, sym='.')
for k in range(len(box_temp['medians'])):
    box_temp['medians'][k].set_color('green')
    
plt.tight_layout()
plt.savefig(dir_path + '/../Results/total_models.png', format='png', dpi=1200, bbox_inches='tight')
plt.show() 


## Barplot of the error for median DDE vs mean DDE vs TC

plt.clf()
fig, ax = plt.subplots(nrows=2, ncols=3, sharey='row', sharex=False, figsize=(7,5))

ax[0,0].set_ylabel(r'Bacterial load error (\%)', size=12)
ax[1,0].set_ylabel(r'Viral load error (\%)', size=12)

ax[1,1].set_xlabel(r'Cell-level variability on the latent period $\tau$ (\%)', size=12)

ax[0,0].set_xticklabels(['','','','',''], rotation = 0, fontsize = 10)
ax[0,0].set_title(r'\underline{\smash{Median DDE}}', size = 12)
box_temp = ax[0,0].boxplot(np.transpose(CFU_error_list[:,1]), showfliers=False, sym='.')
for k in range(len(box_temp['medians'])):
    box_temp['medians'][k].set_color('darkred')
    
ax[0,1].set_xticklabels(['','','','',''], rotation = 0, fontsize = 10)
ax[0,1].set_title(r'\underline{\smash{Mean DDE}}', size = 12)
box_temp = ax[0,1].boxplot(np.transpose(CFU_error_list[:,2]), showfliers=False, sym='.')
for k in range(len(box_temp['medians'])):
    box_temp['medians'][k].set_color('red')
    
ax[0,2].set_xticklabels(['','','','',''], rotation = 0, fontsize = 10)
ax[0,2].set_title(r'\underline{\smash{TC}}', size = 12)
box_temp = ax[0,2].boxplot(np.transpose(CFU_error_list[:,3]), showfliers=False, sym='.')
for k in range(len(box_temp['medians'])):
    box_temp['medians'][k].set_color('green')


ax[1,0].set_xticklabels(['10\%', '20\%', '30\%', '40\%', '50\%'], rotation = 0, fontsize = 10)
box_temp = ax[1,0].boxplot(np.transpose(PFU_error_list[:,1]), showfliers=False, sym='.')
for k in range(len(box_temp['medians'])):
    box_temp['medians'][k].set_color('darkred')
    
ax[1,1].set_xticklabels(['10\%', '20\%', '30\%', '40\%', '50\%'], rotation = 0, fontsize = 10)
box_temp = ax[1,1].boxplot(np.transpose(PFU_error_list[:,2]), showfliers=False, sym='.')
for k in range(len(box_temp['medians'])):
    box_temp['medians'][k].set_color('red')
    
ax[1,2].set_xticklabels(['10\%', '20\%', '30\%', '40\%', '50\%'], rotation = 0, fontsize = 10)
box_temp = ax[1,2].boxplot(np.transpose(PFU_error_list[:,3]), showfliers=False, sym='.')
for k in range(len(box_temp['medians'])):
    box_temp['medians'][k].set_color('green')
    
plt.tight_layout()
plt.savefig(dir_path + '/../Results/total_models_medmeanTC.png', format='png', dpi=1200, bbox_inches='tight')
plt.show() 
