# Supplementary material for: Assessing the impact of bacterial heterogeneity on bacteriophage population dynamics
Source: J Pharmacokinet Pharmacodyn. 2026 Mar 9;53(2):15. doi: 10.1007/s10928-026-10025-y (PMC12971858; doi:10.1007/s10928-026-10025-y)
Supplement: Supplementary file 1 — (zip 18 KB) [file 10928_2026_10025_MOESM1_ESM.zip › Euler_RK_comparison.py]

# -*- coding: utf-8 -*-
"""
Created on Wed Jan 15 09:39:57 2025

@author: Massi
"""

import os 
dir_path = os.path.dirname(os.path.realpath(__file__))
os.chdir(dir_path)
import time

import numpy as np
import matplotlib.pyplot as plt

plt.rc('text', usetex=True)

import param_gen
import run_DDDE
import run_DDDE_RK4

import warnings

np.random.seed(120659)

def error(ref,comp):
    return( 100 * 2 * sum( [np.abs(ref[i] - comp[i]) for i in range(len(ref)) ] ) / (sum(ref) + sum(comp)) )

def compare_dist_aux(nb_compar, dt = 1e-3, tmax = 72, bursttype = 2):
    CFU_error_list = np.zeros([nb_compar])
    PFU_error_list = np.zeros([nb_compar])
    
    Eul_fail = [0, 0, 0, 0, 0]
    RK_fail = [0, 0, 0, 0, 0]
        
    runtime_Eul = 0
    runtime_RK = 0
        
    j=0
    
    while j < nb_compar:
        # with np.errstate(divide='raise', invalid='raise'):
        #     try:          
                
                (param, init) = param_gen.param_gen()

                rsd = 10 * (1 + j%5)
                distlat = j%3
                
                print(j+1)
                
                print('Euler')
                u_comp_eul1, i_comp_eul1, v_comp_eul1, t_comp_eul1, rt_eul = run_DDDE.distributed(rsd_tau = rsd, param = param, init = init, tmax = tmax, dt = dt, distlat = distlat, fixedlat = -1, distburst = bursttype, stop_thresh = -1)
                b_comp_eul1 = [u_comp_eul1[i] + i_comp_eul1[i] for i in range(len(t_comp_eul1))]     
                
                com_range = len(t_comp_eul1)                    
                
                ##
                u_comp_eul2, i_comp_eul2, v_comp_eul2, t_comp_eul2, rt_eul = run_DDDE.distributed(rsd_tau = rsd, param = param, init = init, tmax = (com_range-1)*dt, dt = dt/2, distlat = distlat, fixedlat = -1, distburst = bursttype, stop_thresh = -1)
                b_comp_eul2 = [u_comp_eul2[i] + i_comp_eul2[i] for i in range(len(t_comp_eul2))]    
                if (error(b_comp_eul1,b_comp_eul2[::2]) >= 1) | (error(v_comp_eul1,v_comp_eul2[::2]) >= 1):
                    u_comp_eul3, i_comp_eul3, v_comp_eul3, t_comp_eul3, rt_eul = run_DDDE.distributed(rsd_tau = rsd, param = param, init = init, tmax = (com_range-1)*dt, dt = dt/4, distlat = distlat, fixedlat = -1, distburst = bursttype, stop_thresh = -1)
                    b_comp_eul3 = [u_comp_eul3[i] + i_comp_eul3[i] for i in range(len(t_comp_eul3))]    
                    if (error(b_comp_eul2,b_comp_eul3[::2]) >= 1) | (error(v_comp_eul2,v_comp_eul3[::2]) >= 1):
                        u_comp_eul4, i_comp_eul4, v_comp_eul4, t_comp_eul4, rt_eul = run_DDDE.distributed(rsd_tau = rsd, param = param, init = init, tmax = (com_range-1)*dt, dt = dt/8, distlat = distlat, fixedlat = -1, distburst = bursttype, stop_thresh = -1)
                        b_comp_eul4 = [u_comp_eul4[i] + i_comp_eul4[i] for i in range(len(t_comp_eul4))]    
                        if (error(b_comp_eul3,b_comp_eul4[::2]) >= 1) | (error(v_comp_eul3,v_comp_eul4[::2]) >= 1):
                            u_comp_eul5, i_comp_eul5, v_comp_eul5, t_comp_eul5, rt_eul = run_DDDE.distributed(rsd_tau = rsd, param = param, init = init, tmax = (com_range-1)*dt, dt = dt/16, distlat = distlat, fixedlat = -1, distburst = bursttype, stop_thresh = -1)
                            b_comp_eul5 = [u_comp_eul5[i] + i_comp_eul5[i] for i in range(len(t_comp_eul5))]    
                            if (error(b_comp_eul4,b_comp_eul5[::2]) >= 1) | (error(v_comp_eul4,v_comp_eul5[::2]) >= 1):
                                Eul_fail[4] += 1
                                rt_eul = 0
                                print(error(b_comp_eul4,b_comp_eul5[::2]), error(v_comp_eul4,v_comp_eul5[::2]))
                                # raise Exception("Poor convergence of the differential equations Euler")
                                warnings.warn('Poor convergence of the differential equations Euler')
                            else:
                                Eul_fail[3] += 1
                                print('Eul4')
                                t_comp_eul = t_comp_eul5[::8]
                                b_comp_eul = b_comp_eul5[::8]
                                v_comp_eul = v_comp_eul5[::8]
                        else:
                            Eul_fail[2] += 1
                            print('Eul3')
                            t_comp_eul = t_comp_eul4[::4]
                            b_comp_eul = b_comp_eul4[::4]
                            v_comp_eul = v_comp_eul4[::4]
                    else:
                        Eul_fail[1] += 1
                        print('Eul2')
                        t_comp_eul = t_comp_eul3[::2]
                        b_comp_eul = b_comp_eul3[::2]
                        v_comp_eul = v_comp_eul3[::2]
                else:
                    Eul_fail[0] += 1
                    print('Eul1')
                    t_comp_eul = t_comp_eul2
                    b_comp_eul = b_comp_eul2
                    v_comp_eul = v_comp_eul2
                
                runtime_Eul += rt_eul
                
                print('Runge-Kutta')
                u_comp_RK1, i_comp_RK1, v_comp_RK1, t_comp_RK1, rt_RK = run_DDDE_RK4.distributed(rsd_tau = rsd, param = param, init = init, tmax = (com_range-1)*dt, dt = dt, distlat = distlat, fixedlat = -1, distburst = bursttype, stop_thresh = -1)
                b_comp_RK1 = [u_comp_RK1[i] + i_comp_RK1[i] for i in range(len(t_comp_RK1))]     
                              
                ##
                u_comp_RK2, i_comp_RK2, v_comp_RK2, t_comp_RK2, rk_RK = run_DDDE_RK4.distributed(rsd_tau = rsd, param = param, init = init, tmax = (com_range-1)*dt, dt = dt/2, distlat = distlat, fixedlat = -1, distburst = bursttype, stop_thresh = -1)
                b_comp_RK2 = [u_comp_RK2[i] + i_comp_RK2[i] for i in range(len(t_comp_RK2))]    
                if (error(b_comp_RK1,b_comp_RK2[::2]) >= 1) | (error(v_comp_RK1,v_comp_RK2[::2]) >= 1):
                    u_comp_RK3, i_comp_RK3, v_comp_RK3, t_comp_RK3, rt_RK = run_DDDE_RK4.distributed(rsd_tau = rsd, param = param, init = init, tmax = (com_range-1)*dt, dt = dt/4, distlat = distlat, fixedlat = -1, distburst = bursttype, stop_thresh = -1)
                    b_comp_RK3 = [u_comp_RK3[i] + i_comp_RK3[i] for i in range(len(t_comp_RK3))]    
                    if (error(b_comp_RK2,b_comp_RK3[::2]) >= 1) | (error(v_comp_RK2,v_comp_RK3[::2]) >= 1):
                        u_comp_RK4, i_comp_RK4, v_comp_RK4, t_comp_RK4, rt_RK = run_DDDE_RK4.distributed(rsd_tau = rsd, param = param, init = init, tmax = (com_range-1)*dt, dt = dt/8, distlat = distlat, fixedlat = -1, distburst = bursttype, stop_thresh = -1)
                        b_comp_RK4 = [u_comp_RK4[i] + i_comp_RK4[i] for i in range(len(t_comp_RK4))]    
                        if (error(b_comp_RK3,b_comp_RK4[::2]) >= 1) | (error(v_comp_RK3,v_comp_RK4[::2]) >= 1):
                            u_comp_RK5, i_comp_RK5, v_comp_RK5, t_comp_RK5, rt_RK = run_DDDE_RK4.distributed(rsd_tau = rsd, param = param, init = init, tmax = (com_range-1)*dt, dt = dt/16, distlat = distlat, fixedlat = -1, distburst = bursttype, stop_thresh = -1)
                            b_comp_RK5 = [u_comp_RK5[i] + i_comp_RK5[i] for i in range(len(t_comp_RK5))]    
                            if (error(b_comp_RK4,b_comp_RK5[::2]) >= 1) | (error(v_comp_RK4,v_comp_RK5[::2]) >= 1):
                                RK_fail[4] += 1
                                rt_RK = 0
                                print(error(b_comp_RK4,b_comp_RK5[::2]), error(v_comp_RK4,v_comp_RK5[::2]))
                                # raise Exception("Poor convergence of the differential equations RK")   
                                warnings.warn('Poor convergence of the differential equations RK')
                            else:
                                RK_fail[3] += 1
                                print('RK4')
                                t_comp_RK = t_comp_RK5[::8]
                                b_comp_RK = b_comp_RK5[::8]
                                v_comp_RK = v_comp_RK5[::8]
                        else:
                            RK_fail[2] += 1
                            print('RK3')
                            t_comp_RK = t_comp_RK4[::4]
                            b_comp_RK = b_comp_RK4[::4]
                            v_comp_RK = v_comp_RK4[::4]
                    else:
                        RK_fail[1] += 1
                        print('RK2')
                        t_comp_RK = t_comp_RK3[::2]
                        b_comp_RK = b_comp_RK3[::2]
                        v_comp_RK = v_comp_RK3[::2]
                else:
                    RK_fail[0] += 1
                    print('RK1')
                    t_comp_RK = t_comp_RK2
                    b_comp_RK = b_comp_RK2
                    v_comp_RK = v_comp_RK2

                # ##
                
                runtime_RK += rt_RK
                
                error_CFU = error(b_comp_eul, b_comp_RK)
                CFU_error_list[j] = error_CFU                  
                error_PFU = error(v_comp_eul, v_comp_RK)
                PFU_error_list[j] = error_PFU
                
                ##
               
                j+=1
                        
            # except:
            #     print('Exception raised, generating new set of parameters.')
             
    runtime_Eul = runtime_Eul / (nb_compar - Eul_fail[4])    
    runtime_RK = runtime_RK / (nb_compar - RK_fail[4])    
               
    return(CFU_error_list, PFU_error_list, Eul_fail, RK_fail, runtime_Eul, runtime_RK)


CFU_error_list, PFU_error_list, Eul_fail, RK_fail, runtime_Eul, runtime_RK = compare_dist_aux(300, dt=2e-2, tmax = 48)
