# Supplementary material for: Assessing the impact of bacterial heterogeneity on bacteriophage population dynamics
Source: J Pharmacokinet Pharmacodyn. 2026 Mar 9;53(2):15. doi: 10.1007/s10928-026-10025-y (PMC12971858; doi:10.1007/s10928-026-10025-y)
Supplement: Supplementary file 1 — (zip 18 KB) [file 10928_2026_10025_MOESM1_ESM.zip › example_plots.py]

# -*- coding: utf-8 -*-
"""
Created on Wed Jan 15 09:39:57 2025

@author: Massi
"""

import os 
dir_path = os.path.dirname(os.path.realpath(__file__))
os.chdir(dir_path)

import numpy as np
import matplotlib.pyplot as plt
from scipy.stats import norm
from scipy.stats import lognorm
from scipy.stats import gamma

plt.rc('text', usetex=True)

import run_DDDE

# ### Generate simulations with an example set of parameters

u0 = 1e9 # intial bacterial load (CFU/mL)
v0 = 1e4 # initial viral load (PFU/mL)
init = [u0, v0]

K_C = 1e10 # bacterial carrying capacity with no wash out (/mL)
r = 1 # bacterial growth rate (/h)
wu = 1e-2 # uninfected bacteria wash out rate (/h)
wi = 1e-2 # infected bacteria wash out rate (/h)
wv = 1e-1 # virion wash out rate (/h)

tau0 = 1 # mean latent period (h)
tau_min = 0 # minimal latent period (h)

bavg = 50 # average burst size
bgr = 0.027*60 # inside cell viral replication rate (/h) ### https://doi.org/10.1128/spectrum.02663-21
lag = 25/60 # eclipse period (h) ### https://doi.org/10.1128/spectrum.02663-21
btau50 = 119/60 # latent period to half maximal burst size ### https://doi.org/10.1128/spectrum.02663-21

phi0 = 1e-8 # maximal phage adsorption rate (mL/h)
V50 = 2e8 # v50 of phage adsorption rate (/mL)


param = [K_C, r, wu, wi, wv, tau0, tau_min, bavg, bgr, lag, btau50, phi0, V50]

dt = 1e-3
tmax = 8

t_list = []
b_list = []
v_list = []
tau_list = []
pdf_list = []

for j in range(0,3):
    rsd = (2*j+1)*10  
    t_list.append([])
    b_list.append([])
    v_list.append([])
    tau_list.append([])
    pdf_list.append([])

    uDDE_ear, iDDE_ear, vDDE_ear, tDDE_ear, temp = run_DDDE.distributed(rsd_tau = rsd, param = param, init = init, tmax = tmax, dt = dt, distlat = 1, fixedlat = 0, distburst = 2, stop_thresh = -1)
    bDDE_ear = [uDDE_ear[p] + iDDE_ear[p] for p in range(len(tDDE_ear))]
    t_list[j].append(tDDE_ear)
    b_list[j].append(bDDE_ear)
    v_list[j].append(vDDE_ear)

    uDDE, iDDE, vDDE, tDDE, temp = run_DDDE.distributed(rsd_tau = rsd, param = param, init = init, tmax = tmax, dt = dt, distlat = 1, fixedlat = 1, distburst = 2, stop_thresh = -1)
    bDDE = [uDDE[p] + iDDE[p] for p in range(len(tDDE))]
    t_list[j].append(tDDE)
    b_list[j].append(bDDE)
    v_list[j].append(vDDE)
    
    uDDE_med, iDDE_med, vDDE_med, tDDE_med, temp = run_DDDE.distributed(rsd_tau = rsd, param = param, init = init, tmax = tmax, dt = dt, distlat = 1, fixedlat = 2, distburst = 0, stop_thresh = -1)
    bDDE_med = [uDDE_med[p] + iDDE_med[p] for p in range(len(tDDE))]
    t_list[j].append(tDDE_med)
    b_list[j].append(bDDE_med)
    v_list[j].append(vDDE_med)
    
    uTC, iTC, vTC, tTC, temp = run_DDDE.TC(rsd_tau = rsd, param = param, init = init, tmax = tmax, dt = dt, stop_thresh = -1)
    bTC = [uTC[p] + iTC[p] for p in range(len(tTC))]
    t_list[j].append(tTC)
    b_list[j].append(bTC)
    v_list[j].append(vTC)
    
    uref, iref, vref, tref, temp = run_DDDE.distributed(rsd_tau = rsd, param = param, init = init, tmax = tmax, dt = dt, distlat = 1, fixedlat = -1, distburst = 2, stop_thresh = -1)
    bref = [uref[p] + iref[p] for p in range(len(tref))]
    t_list[j].append(tref)
    b_list[j].append(bref)
    v_list[j].append(vref)
    
    unorm, inorm, vnorm, tnorm, temp = run_DDDE.distributed(rsd_tau = rsd, param = param, init = init, tmax = tmax, dt = dt, distlat = 0, fixedlat = -1, distburst = 2, stop_thresh = -1)
    bnorm = [unorm[p] + inorm[p] for p in range(len(tnorm))]
    t_list[j].append(tnorm)
    b_list[j].append(bnorm)
    v_list[j].append(vnorm)
    
    ugamma, igamma, vgamma, tgamma, temp = run_DDDE.distributed(rsd_tau = rsd, param = param, init = init, tmax = tmax, dt = dt, distlat = 2, fixedlat = -1, distburst = 2, stop_thresh = -1)
    bgamma = [ugamma[p] + igamma[p] for p in range(len(tgamma))]
    t_list[j].append(tgamma)
    b_list[j].append(bgamma)
    v_list[j].append(vgamma)

####################################

plt.clf()
fig, ax = plt.subplots(nrows=2, ncols=2, sharey=False, sharex=False, figsize=(7,7))
ax[0,0].set_title(r'\underline{\smash{Bacteria Density (/mL)}}', y=1.0875, size=12)
ax[0,1].set_title(r'\underline{\smash{Phage Density (/mL)}}', y=1.0875, size=12)
ax[0,0].set_ylabel('Concentration', size = 12)
ax[1,0].set_ylabel('Concentration', size = 12)

ax[1,0].set_xlabel('Time (h)', size = 12)
ax[1,1].set_xlabel('Time (h)', size = 12)

ax[0,0].set_xticks([])
ax[0,1].set_xticks([])

ax[0,0].plot(t_list[0][4], b_list[0][4], color = 'blue', label = r'Distributed')
ax[0,0].plot(t_list[0][0], b_list[0][0], color = 'orange', label = r'Fixed Early')
ax[0,0].plot(t_list[0][2], b_list[0][2], color = 'darkred', label = r'Fixed Median')
ax[0,0].plot(t_list[0][1], b_list[0][1], color = 'red', label = r'Fixed Mean')
ax[0,1].plot(t_list[0][4], v_list[0][4], color = 'blue', label = r'Distributed')
ax[0,1].plot(t_list[0][0], v_list[0][0], color = 'orange', label = r'Fixed Early')
ax[0,1].plot(t_list[0][2], v_list[0][2], color = 'darkred', label = r'Fixed Median')
ax[0,1].plot(t_list[0][1], v_list[0][1], color = 'red', label = r'Fixed Mean')

ax[1,0].plot(t_list[1][4], b_list[1][4], color = 'blue',  label = r'Distributed')
ax[1,0].plot(t_list[1][0], b_list[1][0], color = 'orange', label = r'Fixed Early')
ax[1,0].plot(t_list[1][2], b_list[1][2], color = 'darkred', label = r'Fixed Median')
ax[1,0].plot(t_list[1][1], b_list[1][1], color = 'red', label = r'Fixed Mean')
ax[1,1].plot(t_list[1][4], v_list[1][4], color = 'blue', label = r'Distributed')
ax[1,1].plot(t_list[1][0], v_list[1][0], color = 'orange', label = r'Fixed Early')
ax[1,1].plot(t_list[1][2], v_list[1][2], color = 'darkred',label = r'Fixed Median')
ax[1,1].plot(t_list[1][1], v_list[1][1], color = 'red', label = r'Fixed Mean')

ax[0,0].set_yscale('linear')
ax[0,0].set_ylim(None,8.6e9)
ax[0,1].set_yscale('linear')
ax[0,1].set_ylim(None,3.8e11)
ax[0,0].spines['right'].set_visible(False) 
ax[0,0].spines['top'].set_visible(False) 
ax[0,1].spines['right'].set_visible(False) 
ax[0,1].spines['top'].set_visible(False) 
ax[1,0].spines['right'].set_visible(False) 
ax[1,0].spines['top'].set_visible(False) 
ax[1,1].spines['right'].set_visible(False) 
ax[1,1].spines['top'].set_visible(False) 

ax[0,1].text(x = 9, y = 1e11, s = r'\underline{10\% Variability}', size = 12, rotation = 270)
ax[1,1].text(x = 9, y = 1e11, s = r'\underline{30\% Variability}', size = 12, rotation = 270)

plt.legend(bbox_to_anchor = (1.2,-0.2), ncol = 4, frameon=False, fontsize=12)
plt.savefig(dir_path + '/../Results/FixedExample.png', format='png', dpi=1200, bbox_inches='tight')
plt.show()


# ####################################

plt.clf()
# fig.suptitle(r'\underline{Load profiles for distributed and fixed latent period}', x = 0.54, size=16)
fig, ax = plt.subplots(nrows=2, ncols=2, sharey=False, sharex=False, figsize=(7,7))
ax[0,0].set_title(r'\underline{\smash{Bacteria Density (/mL)}}', y=1.0875, size=12)
ax[0,1].set_title(r'\underline{\smash{Phage Density (/mL)}}', y=1.0875, size=12)
ax[0,0].set_ylabel('Concentration', size = 12)
ax[1,0].set_ylabel('Concentration', size = 12)

ax[1,0].set_xlabel('Time (h)', size = 12)
ax[1,1].set_xlabel('Time (h)', size = 12)

ax[0,0].set_xticks([])
ax[0,1].set_xticks([])

ax[0,0].plot(t_list[0][4], b_list[0][4], color = 'blue', label = r'Full DDDE Model')
ax[0,0].plot(t_list[0][1], b_list[0][1], color = 'red', label = r'DDE Model')
ax[0,0].plot(t_list[0][3], b_list[0][3], color = 'green', label = r'TC Model')

ax[0,1].plot(t_list[0][4], v_list[0][4], color = 'blue', label = r'Full DDDE Model')
ax[0,1].plot(t_list[0][1], v_list[0][1], color = 'red', label = r'DDE Model')
ax[0,1].plot(t_list[0][3], v_list[0][3], color = 'green', label = r'TC Model')

ax[1,0].plot(t_list[1][4], b_list[1][4], color = 'blue', label = r'Full DDDE Model')
ax[1,0].plot(t_list[1][1], b_list[1][1], color = 'red', label = r'DDE Model')
ax[1,0].plot(t_list[1][3], b_list[1][3], color = 'green', label = r'TC Model')

ax[1,1].plot(t_list[1][4], v_list[1][4], color = 'blue', label = r'Full DDDE Model')
ax[1,1].plot(t_list[1][1], v_list[1][1], color = 'red', label = r'DDE Model')
ax[1,1].plot(t_list[1][3], v_list[1][3], color = 'green', label = r'TC Model')

ax[0,0].set_yscale('linear')
ax[0,0].set_ylim(None,8.6e9)
ax[0,1].set_yscale('linear')
ax[0,1].set_ylim(None,3.8e11)
ax[0,0].spines['right'].set_visible(False) 
ax[0,0].spines['top'].set_visible(False) 
ax[0,1].spines['right'].set_visible(False) 
ax[0,1].spines['top'].set_visible(False) 
ax[1,0].spines['right'].set_visible(False) 
ax[1,0].spines['top'].set_visible(False) 
ax[1,1].spines['right'].set_visible(False) 
ax[1,1].spines['top'].set_visible(False) 


ax[0,1].text(x = 9, y = 1e11, s = r'\underline{10\% Variability}', size = 12, rotation = 270)
ax[1,1].text(x = 9, y = 1e11, s = r'\underline{30\% Variability}', size = 12, rotation = 270)

plt.legend(bbox_to_anchor = (0.92,-0.2), ncol = 4, frameon=False, fontsize=12)
plt.savefig(dir_path + '/../Results/ModelExample.png', format='png', dpi=1200, bbox_inches='tight')
plt.show()


# ####################################


from scipy.stats import norm
import math

def distrib(xmin, xmax, dx, mean, mindist, rsd, typedist):
    x_list = [xmin + i*dx for i in range(int((xmax-xmin)/dx)+1)]
    sd = rsd / 100 * mean

    if typedist == 0: # Normal   
    
        def newton_raphson(target_mean, target_sd, tau_min, step_df, tol): # Newton Raphson used to correct the truncated normal distribution 
            def func(alpha, target_mean, target_sd, tau_min):   
                Z = 1 - norm.cdf(alpha)
                phi = norm.pdf(alpha)
                mu = (Z * alpha * target_mean - phi * tau_min)/(Z * alpha - phi)
                sigma = (tau_min - mu) / alpha            
                sd = sigma * np.sqrt(1 + alpha * phi / Z - (phi/Z)**2)
                sd_err = sd - target_sd
                return(sd_err)
            
            def test(err, tol):
                return( np.abs(err) > tol )
            
            alpha = (tau_min - target_mean) / target_sd
            f = func(alpha, target_mean, target_sd, tau_min)
            
            
            nb_test = 0
            
            while test(f, tol):
                if nb_test >= 1e4:
                    alpha = (tau_min - target_mean) / target_sd
                    print("Newton Raphson not converging.")
                    raise Exception("Newton Raphson not converging")
                df = (func(alpha + step_df, target_mean, target_sd, tau_min) - f)/step_df
                alpha -= f/df
                f = func(alpha, target_mean, target_sd, tau_min)
                nb_test += 1
            return(alpha)
    
        alpha = newton_raphson(target_mean = mean, target_sd = rsd / 100 * mean, tau_min = mindist, step_df = 1e-7, tol = 1e-4)
        Z = 1 - norm.cdf(alpha)
        phi = norm.pdf(alpha)
        mu = (Z * alpha * mean - phi * mindist)/(Z * alpha - phi)
        sigma = (mindist - mu) / alpha    
        result = round((mindist-xmin)/dx) * [0] + [norm.pdf(x = (i*dx - mu), scale = sigma) / Z for i in range(round((mindist-xmin)/dx),round(xmax/dx)+1)]   

    if typedist == 1: # Log-normal
        new_rsd_tau = mean * rsd / (mean - mindist)
        sigma = np.sqrt(np.log(1 + (new_rsd_tau/100)**2))
        mu = np.log(mean-mindist) - (sigma**2)/2
        result = (round((mindist-xmin)/dx) + 1) * [0] + [lognorm.pdf(x = (dx*i-mindist), s = sigma, scale = np.exp(mu)) for i in range(round((mindist-xmin)/dx)+1,round(xmax/dx)+1)]          
    
    if typedist == 2: # Gamma
        new_rsd_tau = mean * rsd / (mean - mindist)
        alpha = (100/new_rsd_tau)**2
        lambd = alpha / (mean-mindist)
        result = round((mindist-xmin)/dx) * [0] + [gamma.pdf(x = (dx*i-mindist), a = alpha, scale = 1/lambd) for i in range(round((mindist-xmin)/dx),round(xmax/dx)+1)]
        
    return(x_list, result)

tau_list = []
dens_list = []

for j in range(0,3):
    rsd = (2*j+1)*10  
    tau_list_rsd = []
    dens_list_rsd = []
    
    tau_l, dens_l = distrib(0, 3, 1e-4, tau0, 0, rsd, typedist=1)
    tau_list_rsd.append(tau_l)
    dens_list_rsd.append(dens_l)
    
    tau_n, dens_n = distrib(0, 3, 1e-4, tau0, 0, rsd, typedist=0)
    tau_list_rsd.append(tau_n)
    dens_list_rsd.append(dens_n)
    
    tau_e, dens_e = distrib(0, 3, 1e-4, tau0, 0, rsd, typedist=2)
    tau_list_rsd.append(tau_e)
    dens_list_rsd.append(dens_e)
    
    tau_list.append(tau_list_rsd)
    dens_list.append(dens_list_rsd)    

plt.clf()
# fig.suptitle(r'\underline{Bacterial and viral load profile for different distribution shapes}', x = 0.54, size=16)
fig, ax = plt.subplots(nrows=3, ncols=3, sharey=False, sharex=False, figsize=(7,7))
ax[0,0].set_title(r'\underline{\smash{Distribution Profile}}', y=1.0875, size=12)
ax[0,1].set_title(r'\underline{\smash{Bacteria Density (/mL)}}', y=1.0875, size=12)
ax[0,2].set_title(r'\underline{\smash{Phage Density (/mL)}}', y=1.0875, size=12)
ax[0,0].set_ylabel('Probability density', size = 12)
ax[1,0].set_ylabel('Probability density', size = 12)
ax[2,0].set_ylabel('Probability density', size = 12)
ax[0,1].set_ylabel('Concentration', size = 12)
ax[1,1].set_ylabel('Concentration', size = 12)
ax[2,1].set_ylabel('Concentration', size = 12)

ax[2,0].set_xlabel('Latent period (h)', size = 12)
ax[2,1].set_xlabel('Time (h)', size = 12)
ax[2,2].set_xlabel('Time (h)', size = 12)

ax[0,0].set_xticks([])
ax[0,1].set_xticks([])
ax[0,2].set_xticks([])
ax[1,0].set_xticks([])
ax[1,1].set_xticks([])
ax[1,2].set_xticks([])

ax[1,0].set_yticks([0,1])
ax[2,0].set_yticks([0,1])

ax[0,0].plot(tau_list[0][0], dens_list[0][0], alpha = 0.8, color = 'blue', label = r'Log-normal')
ax[0,0].plot(tau_list[0][1], dens_list[0][1], alpha = 0.8, color = 'purple', label = r'Normal')
ax[0,0].plot(tau_list[0][2], dens_list[0][2], alpha = 0.8, color = 'darkcyan', label = r'Gamma')

ax[1,0].plot(tau_list[1][0], dens_list[1][0], alpha = 0.8, color = 'blue', label = r'Log-normal')
ax[1,0].plot(tau_list[1][1], dens_list[1][1], alpha = 0.8, color = 'purple', label = r'Normal')
ax[1,0].plot(tau_list[1][2], dens_list[1][2], alpha = 0.8, color = 'darkcyan', label = r'Gamma')

ax[2,0].plot(tau_list[2][0], dens_list[2][0], alpha = 0.8, color = 'blue', label = r'Log-normal')
ax[2,0].plot(tau_list[2][1], dens_list[2][1], alpha = 0.8, color = 'purple', label = r'Normal')
ax[2,0].plot(tau_list[2][2], dens_list[2][2], alpha = 0.8, color = 'darkcyan', label = r'Gamma')

ax[0,1].plot(t_list[0][4], b_list[0][4], alpha = 0.8, color = 'blue', label = r'Log-normal')
ax[0,1].plot(t_list[0][5], b_list[0][5], alpha = 0.8, color = 'purple', label = r'Normal')
ax[0,1].plot(t_list[0][6], b_list[0][6], alpha = 0.8, color = 'darkcyan', label = r'Gamma')

ax[0,2].plot(t_list[0][4], v_list[0][4], alpha = 0.8, color = 'blue', label = r'Log-normal')
ax[0,2].plot(t_list[0][5], v_list[0][5], alpha = 0.8, color = 'purple', label = r'Normal')
ax[0,2].plot(t_list[0][6], v_list[0][6], alpha = 0.8, color = 'darkcyan', label = r'Gamma')

ax[1,1].plot(t_list[1][4], b_list[1][4], alpha = 0.8, color = 'blue', label = r'Log-normal')
ax[1,1].plot(t_list[1][5], b_list[1][5], alpha = 0.8, color = 'purple', label = r'Normal')
ax[1,1].plot(t_list[1][6], b_list[1][6], alpha = 0.8, color = 'darkcyan', label = r'Gamma')

ax[1,2].plot(t_list[1][4], v_list[1][4], alpha = 0.8, color = 'blue', label = r'Log-normal')
ax[1,2].plot(t_list[1][5], v_list[1][5], alpha = 0.8, color = 'purple', label = r'Normal')
ax[1,2].plot(t_list[1][6], v_list[1][6], alpha = 0.8, color = 'darkcyan', label = r'Gamma')

ax[2,1].plot(t_list[2][4], b_list[2][4], alpha = 0.8, color = 'blue', label = r'Log-normal')
ax[2,1].plot(t_list[2][5], b_list[2][5], alpha = 0.8, color = 'purple', label = r'Normal')
ax[2,1].plot(t_list[2][6], b_list[2][6], alpha = 0.8, color = 'darkcyan', label = r'Gamma')

ax[2,2].plot(t_list[2][4], v_list[2][4], alpha = 0.8, color = 'blue', label = r'Log-normal')
ax[2,2].plot(t_list[2][5], v_list[2][5], alpha = 0.8, color = 'purple', label = r'Normal')
ax[2,2].plot(t_list[2][6], v_list[2][6], alpha = 0.8, color = 'darkcyan', label = r'Gamma')

ax[0,1].set_yscale('linear')
ax[0,1].set_ylim(None,8.6e9)
ax[0,2].set_yscale('linear')
ax[0,2].set_ylim(None,3.8e11)
ax[1,1].set_yscale('linear')
ax[1,1].set_ylim(None,8.6e9)
ax[1,2].set_yscale('linear')
ax[1,2].set_ylim(None,3.8e11)
ax[2,1].set_yscale('linear')
ax[2,1].set_ylim(None,8.6e9)
ax[2,2].set_yscale('linear')
ax[2,2].set_ylim(None,3.8e11)
ax[0,0].spines['right'].set_visible(False) 
ax[0,0].spines['top'].set_visible(False) 
ax[0,1].spines['right'].set_visible(False) 
ax[0,1].spines['top'].set_visible(False) 
ax[0,2].spines['right'].set_visible(False) 
ax[0,2].spines['top'].set_visible(False) 
ax[1,0].spines['right'].set_visible(False) 
ax[1,0].spines['top'].set_visible(False) 
ax[1,1].spines['right'].set_visible(False) 
ax[1,1].spines['top'].set_visible(False) 
ax[1,2].spines['right'].set_visible(False) 
ax[1,2].spines['top'].set_visible(False) 
ax[2,0].spines['right'].set_visible(False) 
ax[2,0].spines['top'].set_visible(False) 
ax[2,1].spines['right'].set_visible(False) 
ax[2,1].spines['top'].set_visible(False) 
ax[2,2].spines['right'].set_visible(False) 
ax[2,2].spines['top'].set_visible(False) 

ax[0,2].text(x = 9, y = 0.7e11, s = r'\underline{10\% Variability}', size = 12, rotation = 270)
ax[1,2].text(x = 9, y = 0.7e11, s = r'\underline{30\% Variability}', size = 12, rotation = 270)
ax[2,2].text(x = 9, y = 0.7e11, s = r'\underline{50\% Variability}', size = 12, rotation = 270)

plt.legend(bbox_to_anchor = (0.6,-0.3), ncol = 4, frameon=False, fontsize = 12)
plt.savefig(dir_path + '/../Results/DistribExample.png', format='png', dpi=1200, bbox_inches='tight')
plt.show()
