# Supplementary material for: Assessing the impact of bacterial heterogeneity on bacteriophage population dynamics
Source: J Pharmacokinet Pharmacodyn. 2026 Mar 9;53(2):15. doi: 10.1007/s10928-026-10025-y (PMC12971858; doi:10.1007/s10928-026-10025-y)
Supplement: Supplementary file 1 — (zip 18 KB) [file 10928_2026_10025_MOESM1_ESM.zip › param_gen.py]

# -*- coding: utf-8 -*-
"""
@author: Massinissa Beldjenna
"""

import numpy as np

def param_gen():
    K_C = 10**np.random.uniform(8,10)
    r = np.random.uniform(0.5,2.5) # https://pmc.ncbi.nlm.nih.gov/articles/PMC6015860/pdf/rspb20180789.pdf
    wu = np.random.uniform(0.1,0.25)
    wi = np.random.uniform(0.1,0.25)
    wv = np.random.uniform(0.05,0.15)
    tau0 = np.random.uniform(0.25,3) # https://journals.asm.org/doi/10.1128/mbio.01376-24
    tau_min = np.random.uniform(0,tau0/2)
    bavg = 10**np.random.uniform(1,np.log10(500)) # https://www.mdpi.com/1424-8247/11/2/31, https://journals.plos.org/plosone/article?id=10.1371/journal.pone.0094690, https://www.frontiersin.org/journals/public-health/articles/10.3389/fpubh.2019.00355/full

    bgr = np.random.uniform(1,10) # ~2-3/h for lambda phages, https://journals.asm.org/doi/epub/10.1128/spectrum.02663-21
    lag = np.random.uniform(0,tau0) # ~0.2-0.4h for lambda phages, half of tau0 https://journals.asm.org/doi/epub/10.1128/spectrum.02663-21
    btau50 = np.random.uniform(lag,3) # ~2h for lambda phages https://journals.asm.org/doi/epub/10.1128/spectrum.02663-21
        
    phi0 = 10**np.random.uniform(-9,-7)
    V50 = 10**np.random.uniform(np.log10(r/phi0),10)
        
    u0 = 10**np.random.uniform(3,np.log10(K_C*(1-wu/r)))
    v0 = 10**np.random.uniform(1,9)
    
    param = [K_C, r, wu, wi, wv, tau0, tau_min, bavg, bgr, lag, btau50, phi0, V50]
    init = [u0, v0]
    return(param, init)
